# Supplementary material for: Soyasapogenol-B as a Potential Multitarget Therapeutic Agent for Neurodegenerative Disorders: Molecular Docking and Dynamics Study
Source: Entropy (Basel). 2022 Apr 23;24(5):593. doi: 10.3390/e24050593 (PMC9141571; doi:10.3390/e24050593)
Supplement: Supplementary file 1 [file entropy-24-00593-s001.zip]

Archive with 1 entries (1 files):
- entropy-1561556-supplementary.pdf
